# Supplementary material for: P38α MAPK Coordinates Mitochondrial Adaptation to Caloric Surplus in Skeletal Muscle
Source: Int J Mol Sci. 2024 Jul 16;25(14):7789. doi: 10.3390/ijms25147789 (PMC11277080; doi:10.3390/ijms25147789)
Supplement: Supplementary file 1 [file ijms-25-07789-s001.zip]

Archive with 2 entries (2 files):
- Supplementary Figures and Supplementary Materials/Supplementary figures IJMS 15.7.24.pptx
- Supplementary Figures and Supplementary Materials/Supplementary Materials  15.7.24.docx
